# Supplementary material for: HMGN2 accelerates the proliferation and cell cycle progression of glioblastoma by regulating CDC20 expression
Source: Genes Dis. 2024 Sep 12;12(3):101433. doi: 10.1016/j.gendis.2024.101433 (PMC11907455; doi:10.1016/j.gendis.2024.101433)
Supplement: Multimedia component 7 [file mmc7.xlsx]

## Sheet: Sheet1
genes	sense primer	anti-sense primer
HMGN2	GCAAAGGTGAAGGACGAA	GGAGCAGGTTTAGCAGACA
GAPDH	AATCCCATCACCATCTTCC	GAGTCCTTCCACGATACCAA
CDK4	ATGGCTACCTCTCGATATGAGC	ATGGCTACCTCTCGATATGAGC
CDK6	CCAGATGGCTCTAACCTCAGT	AACTTCCACGAAAAAGAGGCTT
CCND1	GCTGCGAAGTGGAAACCATC	CCTCCTTCTGCACACATTTGAA
CCNC	ATTGATTGCTGCTGCTAC	CACTGTTTGGAGGTGGTT
CDK1	AAGTGGTAGCCATGAAAA	ATAAGCACATCCTGAAGAC
PCNA	GGGCTCCATCCTCAAGAA	GCCAAGGTATCCGCGTTA
CDC20	TCCCTGCCAGACCGTATC	CAGCCAAGTAGTTGCCCTC
CCNB2	ATGTGACTATTAGGCGAACT	AGAGCAAGGCATCAGAAA
CCNE2	AGGAGGTCACCAAGAAAC	CAGCTTAAATCAGGCAAA
CCNB1	GCACTTTCCTCCTTCTCA	CGATGTGGCATACTTGTT
CDK2	ATTACGCGCTATCTGTTCCAG	GGCATAGAAGTAACTCCTGG
CCNE1	TCGTCATCTGAATTGATGCAAAAGG	TTTCTTTGCTCGGGCTTTGTC
CDC20-promo-1	TCCAGATAGGCAGGTTTGA	ACTTAGGGTACATTCCACTTTT
CDC20-promo-2	AAGTGGAATGTACCCTAAGTAGC	GCAGAACCCGATGGAGTG
CDC20-promo-3	ACTTCCTTTCTAGCAGGGTT	GGAGTCGTCTCGGTTCG
CDC20-promo-4	CCTTCTTCCTGCTCCCA	CTCGGTTCGCCCTTTT
PCNA-promo-1	AATGGCAGTATAGGACTTTGTAGC	GGCAATCCCGAGTGAACC
PCNA-promo-2	AGCCAGTCCGTCATCAGCA	AAACCAATCCCTACCTTCCTTA
