# Supplementary material for: HMGN2 accelerates the proliferation and cell cycle progression of glioblastoma by regulating CDC20 expression
Source: Genes Dis. 2024 Sep 12;12(3):101433. doi: 10.1016/j.gendis.2024.101433 (PMC11907455; doi:10.1016/j.gendis.2024.101433)
Supplement: Multimedia component 8 [file mmc8.xlsx]

## Sheet: KEGG_GO_enrich
	shHMGN2#2 VS Scramble RNA-seq data						TCGA&CGGA enriched
	cellcycle_KEGG	mitotic_nuclear_division_GO	nuclear_division_term_GO	sister_chromatid_segregation_GO	spindle_organization_GO	spindle_GO	genes_in_KEGG_CELLCYCLE_term	genes_in_GO_CELLCYCLE_term
1	CDC20	CDC20	CDC20	CDC20	CDC20	TUBB4B	CDC25C	CCNB1
2	PKMYT1	AURKB	AURKB	AURKB	AURKB	CDC20	MCM7	CDK1
3	ESPL1	KIF18B	KIF18B	KIF18B	KIFC1	AURKB	PCNA	AURKB
4	PLK1	ZWINT	ZWINT	ZWINT	AURKA	TUBB6	CCNB1	CDC20
5	CCNB2	KIFC1	KIFC1	KIFC1	PSRC1	KIF18B	CDK1	ORC1
6	CCNB1	AURKA	AURKA	AURKA	CDCA8	KIFC1	ORC6	E2F1
7	BUB1	KIF2C	KIF2C	KIF2C	ESPL1	AURKA	CCNA2	CDC45
8	FZR1	PSRC1	PSRC1	PSRC1	PLK1	KIF2C	DBF4	ZWINT
9		CDCA8	CDCA8	CDCA8	TUBG1	PSRC1	CDC20	TRIP13
10		PKMYT1	PKMYT1	PKMYT1	TACC3	CDCA8	CDC7	E2F8
11		NCAPH	NCAPH	NCAPH	INCENP	ESPL1	ORC1	DTL
12		ESPL1	ESPL1	ESPL1	KIF4A	PLK1	E2F1	MAD2L1
13		PLK1	PLK1	PLK1	KIF11	KIF22	CDC45	RAD1
14		KIF22	KIF22	KIF22	CCNB2	FAM83D	CCNB2	PLK1
15		UBE2S	UBE2S	UBE2S	CCNB1	TUBG1	CCNE2	FANCD2
16		TUBG1	TUBG1	TUBG1	SPAG5	TACC3	MAD2L1	CDT1
17		TACC3	TACC3	TACC3		INCENP	E2F2	BRIP1
18		INCENP	INCENP	INCENP		KIF20A	PLK1	BUB1
19		KIF4A	KIF4A	KIF4A		KIF4A	PTTG1	CDK2
20		KIF11	KIF11	KIF11		KIF11	BUB1	INTS7
21		CCNB1	CCNB2	CCNB2		CCNB1	CDK2	WDR76
22		CDCA2	RAD54L	RAD54L		SPAG5	PKMYT1	CDC6
23		SPAG5	CCNB1	CCNB1		DYNLT3	CDC6	DNA2
24		BUB1	CDCA2	CDCA2			MCM2	MAD2L2
25			SPAG5	SPAG5			MAD2L2	EME1
26			BUB1	BUB1			ESPL1	TIMELESS
27			FZR1	FZR1			TTK	NDC80
							MCM4	TTK
							CDC25A	ZWILCH
							CHEK1	SPDL1
							RBL1	CHEK1
							CDKN2C	GTSE1
							CCNE1	ZNF207
							MCM6	E2F7
							BUB1B	CLSPN
							SKP2	UIMC1
							SMAD4	BUB1B
							ORC5	KNTC1
							MCM3	XRCC3
							MCM5	CENPF
							CDK4	ATRIP
							YWHAQ	NAE1
							CDKN1B	RFWD3
							BUB3	CDKN1B
							RAD21	BUB3
							CDC23	RNASEH2B
							HDAC2	PCID2
							ANAPC11	TOPBP1
							GADD45G	HINFP
							WEE2	SETMAR
							ANAPC7	RHNO1
							YWHAE	NABP1
							SMAD3	RINT1
							E2F5	CASP2
							TP53	TICRR
							ANAPC5	BRCA1
							WEE1	PML
							HDAC1	WEE2
							STAG2	CLOCK
							CHEK2	RPA2
							NA	MAD2L1BP
							NA	MSH2
							NA	BABAM1
							NA	RAD9B
							NA	CRY1
							NA	MUC1
							NA	TP53
							NA	WEE1
							NA	EIF2AK4
							NA	PROX1
							NA	TIPRL
							NA	TIPIN
							NA	USP28
							NA	CHEK2
							NA	DYNC1LI1
